# Supplementary material for: Inhibition of Vasculogenic Mimicry and Angiogenesis by an Anti-EGFR IgG1-Human Endostatin-P125A Fusion Protein Reduces Triple Negative Breast Cancer Metastases
Source: Cells. 2021 Oct 27;10(11):2904. doi: 10.3390/cells10112904 (PMC8616280; doi:10.3390/cells10112904)
Supplement: Supplementary file 1 [file cells-10-02904-s001.zip]

Archive with 1 entries (1 files):
- cells-1357653-SI.pdf
